# Supplementary material for: Identification of Alternatively-Activated Pathways between Primary Breast Cancer and Liver Metastatic Cancer Using Microarray Data
Source: Genes (Basel). 2019 Sep 25;10(10):753. doi: 10.3390/genes10100753 (PMC6826985; doi:10.3390/genes10100753)
Supplement: Supplementary file 1 [file genes-10-00753-s001.zip]

Archive with 45 entries (42 files):
- figures and tables final/
- figures and tables final/supplemental figure s3 pathway_common_and_seprate_96 metastasis.pdf
- __MACOSX/
- __MACOSX/figures and tables final/
- __MACOSX/figures and tables final/._supplemental figure s3 pathway_common_and_seprate_96 metastasis.pdf
- figures and tables final/supplemental figure s1.tif
- __MACOSX/figures and tables final/._supplemental figure s1.tif
- figures and tables final/.DS_Store
- __MACOSX/figures and tables final/._.DS_Store
- figures and tables final/supplemental figure s7 cancer specific 9 special interaction.pdf
- __MACOSX/figures and tables final/._supplemental figure s7 cancer specific 9 special interaction.pdf
- figures and tables final/figure 3 pathway extention.pdf
- __MACOSX/figures and tables final/._figure 3 pathway extention.pdf
- figures and tables final/figure 4 pathway raw 109 new.pdf
- __MACOSX/figures and tables final/._figure 4 pathway raw 109 new.pdf
- figures and tables final/supplemental figure s2 pathway_common_and_seprate_86 primary.pdf
- __MACOSX/figures and tables final/._supplemental figure s2 pathway_common_and_seprate_86 primary.pdf
- figures and tables final/table 2 Literature verification for the 13 cytokine-cytokine receptor pairs.docx
- __MACOSX/figures and tables final/._table 2 Literature verification for the 13 cytokine-cytokine receptor pairs.docx
- figures and tables final/figure 5.pdf
- __MACOSX/figures and tables final/._figure 5.pdf
- figures and tables final/supplemental table s4 sample.result.xlsx
- __MACOSX/figures and tables final/._supplemental table s4 sample.result.xlsx
- figures and tables final/figure 6.pdf
- __MACOSX/figures and tables final/._figure 6.pdf
- figures and tables final/figure 7.pdf
- __MACOSX/figures and tables final/._figure 7.pdf
- figures and tables final/supplenmentary table s3.docx
- __MACOSX/figures and tables final/._supplenmentary table s3.docx
- figures and tables final/supplemental figure s4 pathway_common_and_seprate_112_primary and metastasis.pdf
- __MACOSX/figures and tables final/._supplemental figure s4 pathway_common_and_seprate_112_primary and metastasis.pdf
- figures and tables final/supplemental figure 5  primay specific 16.pdf
- __MACOSX/figures and tables final/._supplemental figure 5  primay specific 16.pdf
- figures and tables final/supplemental figure s6 metastatic specific 26.pdf
- __MACOSX/figures and tables final/._supplemental figure s6 metastatic specific 26.pdf
- figures and tables final/supplenmentary table s2.docx
- __MACOSX/figures and tables final/._supplenmentary table s2.docx
- figures and tables final/figure 2 regulation alteration pattern_new.pdf
- __MACOSX/figures and tables final/._figure 2 regulation alteration pattern_new.pdf
- figures and tables final/figure 1 flowchart_new.pdf
- __MACOSX/figures and tables final/._figure 1 flowchart_new.pdf
- figures and tables final/table 1 significant pathway with expanded netwrok.docx
- __MACOSX/figures and tables final/._table 1 significant pathway with expanded netwrok.docx
- figures and tables final/supplenmental table s1.csv
- __MACOSX/figures and tables final/._supplenmental table s1.csv
