# Supplementary material for: Identification of Alternatively-Activated Pathways between Primary Breast Cancer and Liver Metastatic Cancer Using Microarray Data
Source: Genes (Basel). 2019 Sep 25;10(10):753. doi: 10.3390/genes10100753 (PMC6826985; doi:10.3390/genes10100753)
Supplement: Supplementary file 1 [file genes-10-00753-s001.zip › figures and tables final/supplemental table s4 sample.result.xlsx]

## Sheet: sample.pvalue.result
NO.	cytokine	cytokine receptor	00->01	01->00	00->10	10->00	00->11	11->00	01->10	10->01	01->11	11->01	10->11	11->10
1	BMP2	ACVR1	1	1	1	1	1	1	1	1	3.0365e-16	1	1	1
2	INHBE	ACVR1	1	1	1	1	1	1	1	1	1.07118e-28	1	1	1
3	INHBC	ACVR1	1	1	1	1	1	1	1	1	0.467301	0.665871	1	1
4	INHBA	ACVR1	1	1	1	1	1	1	1	1	1	1.49565e-17	1	1
5	INHBB	ACVR1	1	1	1	1	1	1	1	1	3.59002e-10	1	1	1
6	INHBE	ACVR1B	1	1	1	1	1	1	1	1	1.07118e-28	1	1	1
7	INHBA	ACVR1B	1	1	1	1	1	1	1	1	1	1.49565e-17	1	1
8	INHBB	ACVR1B	1	1	1	1	1	1	1	1	3.59002e-10	1	1	1
9	INHBC	ACVR1B	1	1	1	1	1	1	1	1	0.467301	0.665871	1	1
10	INHBE	ACVR2A	1	1	1	1	1	1	1	1	1.07118e-28	1	1	1
11	INHBB	ACVR2A	1	1	1	1	1	1	1	1	3.59002e-10	1	1	1
12	INHBC	ACVR2A	1	1	1	1	1	1	1	1	0.467301	0.665871	1	1
13	INHBA	ACVR2A	1	1	1	1	1	1	1	1	1	1.49565e-17	1	1
14	BMP7	ACVR2A	1	1	1	1	1	1	1	1	0.057206	0.973091	1	1
15	GDF5	ACVR2A	1	1	1	1	1	1	1	1	1	0.36809	1	1
16	INHBC	ACVR2B	0.995868	0.033783	0.625	1	0.991326	0.0565219	0.190476	1	0.321704	0.796969	1	0.226415
17	INHBE	ACVR2B	0.903913	1	0.0178571	1	0.00731707	1	3.72784e-07	1	2.08092e-25	1	1	0.46219
18	INHBA	ACVR2B	1	1	1	0.178571	1	0.00184799	1	0.00494071	1	6.80902e-16	0.986924	0.111069
19	INHBB	ACVR2B	1	1	0.0178571	1	0.33358	1	7.68055e-08	1	6.31501e-09	1	1	0.0037863
20	AMH	AMHR2	1	1	0.834833	0.298722	1	1	1	1	1	1	1	1
21	GDF5	BMPR1A	1	1	1	1	1	1	1	1	1	0.36809	1	1
22	BMP2	BMPR1A	1	1	1	1	1	1	1	1	3.0365e-16	1	1	1
23	BMP7	BMPR1B	0.999976	0.000245608	0.168793	0.934685	0.997218	0.011668	5.35161e-07	1	0.080066	0.973921	0.999987	0.000101271
24	BMP2	BMPR1B	0.99832	0.0188898	4.93952e-08	1	0.0318161	0.992757	2.00718e-19	1	4.76926e-08	1	0.999996	5.07716e-05
25	BMP2	BMPR2	1	1	1	1	1	1	1	1	3.0365e-16	1	1	1
26	CCL16	CCR1	1	1	1	1	1	1	1	1	1.78157e-32	1	1	1
27	CCL23	CCR1	1	1	1	1	1	1	1	1	2.42653e-22	1	1	1
28	CCL7	CCR1	1	1	1	1	1	1	1	1	0.999593	0.002032	1	1
29	CCL5	CCR1	1	1	1	1	1	1	1	1	0.991333	0.0713407	1	1
30	CCL27	CCR10	1	0.210505	9.02696e-18	1	0.0388282	0.998468	9.94398e-10	1	0.0220588	1	0.992063	0.206349
31	CCL28	CCR10	1	1	0.00389887	1	0.11828	1	0.174672	1	0.404412	1	0.818209	0.441161
32	CCL2	CCR2	0.109091	1	1	0.025974	0.970258	0.19544	1	2.0803e-06	1	2.65155e-05	0.0211571	1
33	CCL13	CCR2	0.251727	0.916138	1	1	0.0150491	0.997758	1	1	0.0088646	0.996934	1	1
34	CCL7	CCR2	0.0496921	0.989511	1	0.822511	0.778112	0.555616	1	0.49727	0.999793	0.0011333	0.850679	1
35	CCL11	CCR3	1.13658e-06	1	0.00998205	0.997536	5.05657e-11	1	1	0.000116714	1	0.7	1.17628e-07	1
36	CCL24	CCR3	1.29435e-13	1	1	0.863636	1	1	1	0.0952381	1	1	1	1
37	CCL26	CCR3	2.00307e-12	1	0.000130075	0.999989	0.000162733	1	0.999184	0.0138673	0.8	1	0.127709	1
38	CCL28	CCR3	1	1	0.0159591	1	4.81435e-12	1	1	1	1	1	1.96549e-12	1
39	CCL5	CCR3	1	1	0.998753	0.018726	0.0913043	0.995652	1	1	1	1	3.25966e-14	1
40	CCL13	CCR3	1.68663e-07	1	0.0571277	0.97951	3.41885e-09	1	0.999997	9.85862e-05	0.5	1	5.18875e-06	1
41	CCL8	CCR3	0.0265152	1	0.945785	0.24406	0.0043156	0.999906	1	6.43646e-05	1	0.75	1.4215e-10	1
42	CCL22	CCR4	1	0.90303	6.00265e-18	1	1	1	0.15625	1	1	1	1	1
43	CCL17	CCR4	1	0.885906	3.61108e-09	1	1	1	0.458333	1	1	1	1	1
44	CCL5	CCR5	1	1	0.873548	0.418748	0.997839	0.0277097	1	1	1	1	0.999988	6.25512e-05
45	CCL20	CCR6	2.55926e-06	1	0.0181724	1	7.69842e-24	1	0.87149	0.361466	4.66573e-09	1	2.58939e-06	1
46	CCL21	CCR7	0.000361897	0.999945	1	0.327424	0.110929	0.959828	1	0.00491136	0.996785	0.00972052	0.0895233	1
47	CCL19	CCR7	1.53106e-12	1	1	0.0124757	0.999625	0.0051869	1	4.51965e-21	1	1.23698e-30	0.541467	1
48	CCL1	CCR8	1	1	1	1	1	1	1	1	1	1	1	1
49	CCL25	CCR9	1	0.712353	4.1279e-09	1	0.0270019	1	0.025	1	0.166667	1	0.875	1
50	CD40LG	CD40	1	1	1	1	1	1	1	1	0.000174601	0.999979	1	1
51	CLCF1	CNTFR	0.114391	0.99631	3.51558e-15	1	2.06728e-14	1	0.208418	0.966234	0.00274725	1	0.00126757	1
52	TSLP	CRLF2	1	1	1.97902e-08	1	1	1	1	1	1	1	1	1
53	CSF1	CSF1R	0.839506	1	1	1	0.741379	1	1	1	0.0717297	0.965977	1	1
54	CSF2	CSF2RA	0.115355	0.948523	1	1	0.407395	0.939496	1	1	0.569472	0.853229	1	1
55	IL5	CSF2RB	1	1	1	1	1	1	1	1	1.05018e-07	1	1	1
56	IL3	CSF2RB	1	1	1	1	1	1	1	1	3.10252e-06	1	1	1
57	CSF2	CSF2RB	1	1	1	1	1	1	1	1	0.526391	0.878215	1	1
58	CSF3	CSF3R	2.07559e-12	1	1	1	0.0240964	1	1	0.628319	0.61419	0.859804	0.666667	1
59	CX3CL1	CX3CR1	0.176471	1	1	1	0.81761	1	1	1.96493e-08	1	4.14894e-08	0.0190715	1
60	CXCL9	CXCR3	1	1	1	4.77601e-12	1	2.54886e-07	1	0.000260281	1	0.00561209	0.0447829	0.98465
61	CXCL10	CXCR3	1	1	0.993237	0.0969397	0.971429	0.236735	1	1	1	1	0.077176	0.965166
62	CXCL11	CXCR3	0.021256	1	0.999583	0.00229487	0.992593	0.0312742	1	2.58292e-05	1	0.000279672	0.320074	0.826091
63	CXCL12	CXCR4	1	1	1	1	1	1	1	1	0.780612	1	1	1
64	CXCL13	CXCR5	0.040404	1	0.999903	0.000521086	0.377613	0.822739	1	0.000381176	1	0.102167	0.000912869	0.999889
65	CXCL16	CXCR6	1	1	0.796041	1	0.0180434	1	0.924076	1	0.250768	1	2.59636e-09	1
66	EDA	EDA2R	2.88464e-08	1	0.0113022	0.997544	8.40299e-19	1	1	3.5151e-05	1	1	2.75639e-11	1
67	EDA	EDAR	1	0.0811828	0.000160522	0.999964	0.0203541	0.997715	0.000299483	1	0.0034188	1	0.389766	0.847406
68	EGF	EGFR	1	1	1	1	1	1	0.00847458	1	0.00074284	0.999867	1	0.0783878
69	EPO	EPOR	0.0362247	1	1	1	1.02187e-08	1	1	0.638964	3.06607e-10	1	0.0368082	1
70	FASLG	FAS	0.853659	1	1	1	0.730435	1	1	1	0.028695	0.988253	1	1
71	VEGFA	FLT1	1	1	1	1	1	1	1	1	1	1	1	1
72	VEGFB	FLT1	1	1	1	1	1	1	1	1	0.285653	1	1	1
73	FLT3LG	FLT3	0.000934671	0.999768	1	0.00539615	0.612268	0.653787	1	4.09731e-06	0.988147	0.0540242	0.0394644	1
74	VEGFC	FLT4	0.227273	1	0.984425	0.0759384	0.88535	0.309812	1	0.0284858	1	0.0821596	0.0479908	0.979142
75	GH2	GHR	0.010789	1	1	1	1	1	1	1	1	0.329663	1	1
76	GH1	GHR	0.16646	1	1	1	1.63181e-11	1	1	1	8.53525e-20	1	1	1
77	IFNA4	IFNAR1	1	1	1	1	1	1	1	1	0.312301	0.891626	1	1
78	IFNA1	IFNAR1	1	1	1	1	1	1	1	1	1	0.285653	1	1
79	IFNA10	IFNAR1	1	1	1	1	1	1	1	1	1	6.39952e-05	1	1
80	IFNW1	IFNAR1	1	1	1	1	1	1	1	1	1	1	1	1
81	IFNK	IFNAR1	1	1	1	1	1	1	1	1	1	0.780612	1	1
82	IFNB1	IFNAR1	1	1	1	1	1	1	1	1	8.36422e-05	1	1	1
83	IFNA8	IFNAR1	1	1	1	1	1	1	1	1	1	1	1	1
84	IFNA7	IFNAR1	1	1	1	1	1	1	1	1	1	0.0355299	1	1
85	IFNA5	IFNAR1	1	1	1	1	1	1	1	1	1	0.0029955	1	1
86	IFNA21	IFNAR1	1	1	1	1	1	1	1	1	0.219388	1	1	1
87	IFNA2	IFNAR1	1	1	1	1	1	1	1	1	0.00206972	1	1	1
88	IFNA16	IFNAR1	1	1	1	1	1	1	1	1	1	0.000160391	1	1
89	IFNA14	IFNAR1	1	1	1	1	1	1	1	1	0.526391	0.878215	1	1
90	IFNA6	IFNAR1	1	1	1	1	1	1	1	1	0.0337365	0.99793	1	1
91	IFNA5	IFNAR2	1	1	1	1	1	1	1	1	1	0.0029955	1	1
92	IFNA1	IFNAR2	1	1	1	1	1	1	1	1	1	0.285653	1	1
93	IFNB1	IFNAR2	1	1	1	1	1	1	1	1	8.36422e-05	1	1	1
94	IFNA8	IFNAR2	1	1	1	1	1	1	1	1	1	1	1	1
95	IFNW1	IFNAR2	1	1	1	1	1	1	1	1	1	1	1	1
96	IFNA6	IFNAR2	1	1	1	1	1	1	1	1	0.0337365	0.99793	1	1
97	IFNK	IFNAR2	1	1	1	1	1	1	1	1	1	0.780612	1	1
98	IFNA4	IFNAR2	1	1	1	1	1	1	1	1	0.312301	0.891626	1	1
99	IFNA21	IFNAR2	1	1	1	1	1	1	1	1	0.219388	1	1	1
100	IFNA2	IFNAR2	1	1	1	1	1	1	1	1	0.00206972	1	1	1
101	IFNA10	IFNAR2	1	1	1	1	1	1	1	1	1	6.39952e-05	1	1
102	IFNA16	IFNAR2	1	1	1	1	1	1	1	1	1	0.000160391	1	1
103	IFNA14	IFNAR2	1	1	1	1	1	1	1	1	0.526391	0.878215	1	1
104	IFNA7	IFNAR2	1	1	1	1	1	1	1	1	1	0.0355299	1	1
105	IFNG	IFNGR1	1	1	1	1	1	1	1	1	0.00135042	0.999598	1	1
106	IFNG	IFNGR2	1	1	1	1	1	1	1	1	0.00135042	0.999598	1	1
107	IL10	IL10RA	0.327536	1	1	1	0.846154	1	1	1	0.997415	0.0216872	1	1
108	IL10	IL10RB	1	1	1	1	1	1	1	1	0.997005	0.0244632	1	1
109	IL22	IL10RB	1	1	1	1	1	1	1	1	0.00258808	0.999703	1	1
110	IL11	IL11RA	0.00342092	1	1	1	0.02849	1	1	1	0.361043	0.902562	1	1
111	IL12B	IL12RB1	0.00026106	0.999945	1	0.0804906	0.847869	0.362992	1	0.000131091	0.999943	0.000459471	0.241251	1
112	IL23A	IL12RB1	0.0198543	0.993381	1	0.309807	0.000464073	0.999932	1	0.0617257	0.0506789	0.981755	0.00835513	1
113	IL12A	IL12RB1	0.00153646	0.999703	0.79512	0.461203	0.104875	0.962819	0.99981	0.00141321	0.971275	0.069389	0.0681922	0.983124
114	IL12A	IL12RB2	0.0402456	0.985751	0.292694	0.845786	0.950948	0.142529	0.905784	0.197159	0.999503	0.00309261	0.988134	0.0478227
115	IL12B	IL12RB2	0.237705	0.862088	0.989486	0.0509886	0.999415	0.00660364	0.997706	0.0151054	0.999909	0.00140904	0.907273	0.443477
116	IL4	IL13RA1	1	1	1	1	1	1	1	1	0.625652	0.687699	1	1
117	IL13	IL13RA1	1	1	1	1	1	1	1	1	0.0061455	0.999512	1	1
118	IL15	IL15RA	1	1	0.648496	1	0.596353	1	1	1	1	1	0.40135	0.738446
119	IL17A	IL17RA	1	2.19072e-05	1	1	1	0.0001554	1	1	1	0.177924	1	1
120	IL17B	IL17RB	7.89247e-05	1	1	1	0.0128205	1	1	1	0.403624	0.881047	1	1
121	IL25	IL17RB	6.39952e-05	1	1	1	1	1	1	1	1	1	1	1
122	IL18	IL18RAP	1	1	1	1	6.43092e-06	1	1	1	1	1	2.20364e-27	1
123	IL1A	IL1R1	1	1	1	1	1	1	1	1	1	1.5003e-16	1	1
124	IL1B	IL1R1	1	1	1	1	1	1	1	1	0.796672	0.347107	1	1
125	IL1B	IL1R2	0.14442	0.97086	0.742462	0.586775	0.247287	0.920178	0.994115	0.0299123	0.875461	0.264757	0.0347181	0.988407
126	IL1A	IL1R2	0.0202498	0.998711	0.999691	0.00547979	0.998666	0.0136568	1	2.5127e-14	1	9.76736e-15	0.260692	0.888598
127	IL1A	IL1RAP	0.659849	0.783825	1	0.000107814	0.999961	0.00147251	1	1.85089e-11	1	4.14137e-13	0.0366605	1
128	IL1B	IL1RAP	0.0663786	1	0.322365	1	0.144021	1	0.968334	0.114942	0.927035	0.161536	0.311365	0.852942
129	IL24	IL20RA	1	1	3.13186e-13	1	3.49889e-15	1	8.80475e-18	1	5.66475e-22	1	0.896914	0.326806
130	IL19	IL20RA	0.891331	0.193894	1	0.306244	0.525715	0.801945	1	0.420836	0.355993	0.900276	0.333333	1
131	IL20	IL20RA	0.703	0.488941	0.000971547	0.999909	0.00200893	0.999668	0.000149517	0.999987	0.000168309	0.999975	0.877103	0.299698
132	IL21	IL21R	0.979275	0.0471163	1	0.709677	0.228015	0.972638	1	0.825758	0.0892666	0.994134	0.5	1
133	IL24	IL22RA1	1	1	1.98221e-12	1	2.64135e-32	1	0.000919841	1	7.68428e-09	1	0.00527025	0.999582
134	IL22	IL22RA1	8.93019e-16	1	0.042933	0.9973	1.80175e-05	1	0.960785	0.209315	0.432665	0.888743	0.19697	0.984848
135	IL20	IL22RA1	9.64909e-10	1	0.00471528	0.999436	1.13316e-16	1	0.997665	0.0122245	0.00456081	0.999725	1.31389e-06	1
136	IL22	IL22RA2	0.88449	0.23293	0.005898	0.999368	0.383046	0.95546	0.00297498	0.999801	0.295983	0.977801	0.890909	0.618182
137	IL23A	IL23R	0.0355218	1	0.0343107	0.987074	1	1	1	0.128049	1	1	1	1
138	IL2	IL2RA	0.0112845	0.995803	1	0.849558	0.0704117	0.996075	1	0.703704	0.229917	0.971703	0.5	1
139	IL15	IL2RB	1	1	0.882353	1	0.77095	1	0.882353	1	0.77095	1	0.266099	0.908863
140	IL2	IL2RB	0.251076	0.915495	1	1	0.14787	0.988471	1	1	0.225448	0.961981	1	1
141	IL7	IL2RG	0.218833	1	1	1	0.161448	1	1	0.403209	0.522301	0.658326	0.348754	1
142	IL9	IL2RG	0.0796515	1	1	1	0.000969619	1	1	1	0.00278326	0.999881	1	1
143	IL15	IL2RG	1	1	1	1	0.59203	1	1	1	1	1	0.0992731	1
144	IL2	IL2RG	0.0656426	1	1	1	0.0571429	1	1	1	0.231075	0.960291	1	1
145	IL21	IL2RG	0.0656426	1	1	1	0.0571429	1	1	1	0.231075	0.960291	1	1
146	IL4	IL2RG	0.0784474	1	1	1	0.183007	1	1	0.769663	0.592255	0.724256	0.777778	1
147	IL3	IL3RA	2.76864e-37	1	1	1	1.12145e-13	1	1	1	0.818182	1	1	1
148	IL13	IL4R	0.00304857	1	1	1	4.21035e-05	1	1	0.771084	0.00406907	0.999808	0.285714	1
149	IL4	IL4R	0.00221771	1	1	1	0.0482759	1	1	0.5659	0.562466	0.75647	0.583333	1
150	IL5	IL5RA	0.0025067	0.9994	3.86341e-07	1	0.020129	1	0.00114815	1	0.14936	1	1	1
151	IL6	IL6R	0.511364	1	1	1	1	1	1	1	1	4.0116e-19	1	1
152	LIF	IL6ST	1	1	1	1	1	1	1	1	0.869686	0.21886	1	1
153	OSM	IL6ST	1	1	1	1	1	1	1	1	0.499752	0.66564	1	1
154	CTF1	IL6ST	1	1	1	1	1	1	1	1	2.3033e-15	1	1	1
155	IL11	IL6ST	1	1	1	1	1	1	1	1	0.302164	0.928659	1	1
156	CLCF1	IL6ST	1	1	1	1	1	1	1	1	1.91921e-19	1	1	1
157	IL6	IL6ST	1	1	1	1	1	1	1	1	1	6.12382e-19	1	1
158	TSLP	IL7R	0.789055	0.505861	1	0.846154	0.00627514	0.999413	1	0.86755	1.04501e-08	1	0.382353	1
159	IL7	IL7R	0.813344	0.5202	1	0.461538	0.64501	0.668303	1	0.51214	0.28665	0.857493	0.348754	1
160	IL9	IL9R	0.0422924	0.984002	0.0842505	0.994618	0.00600311	1	0.264634	0.965854	0.0426829	1	0.5	1
161	VEGFC	KDR	1	1	1	1	1	1	1	0.307692	0.994497	0.0271505	0.637384	1
162	VEGFA	KDR	1	1	1	1	1	1	1	1	1	1	0.608477	1
163	KITLG	KIT	1	1	1	1	1	1	1	0.263158	1	0.219101	0.660719	0.57108
164	LEP	LEPR	0.845714	1	1	1	0.272727	1	1	1	2.24352e-08	1	1	1
165	CLCF1	LIFR	0.760285	1	1	1	0.000185466	1	1	0.974359	1.324e-18	1	0.42029	1
166	CTF1	LIFR	0.21551	1	1	1	7.75047e-09	1	1	0.865854	4.83476e-16	1	0.0454545	1
167	OSM	LIFR	0.174364	1	1	1	0.149714	1	1	0.284588	0.392742	0.761205	0.247511	1
168	LIF	LIFR	0.176153	1	1	1	0.273412	1	1	0.176153	0.863365	0.228613	0.273412	1
169	LTA	LTBR	1	1	1	1	1	1	1	1	2.30521e-20	1	1	1
170	TNFSF14	LTBR	1	1	1	1	1	1	1	1	0.310136	0.825043	1	1
171	LTB	LTBR	1	1	1	1	1	1	1	1	0.999999	2.22095e-05	1	1
172	HGF	MET	0.6005	1	1	1	0.293822	1	1	0.771325	0.0215097	0.992698	0.539216	1
173	THPO	MPL	8.10618e-12	1	1	1	9.56809e-37	1	1	0.000546843	0.00400863	1	9.85164e-11	1
174	OSM	OSMR	0.990542	0.118517	0.5	1	0.993872	0.101105	0.0103444	1	0.780674	0.383424	1	0.00919138
175	PDGFA	PDGFRA	1	1	1	1	1	1	0.666667	1	0.609457	1	0.786522	0.636234
176	PDGFB	PDGFRA	1	1	0.5	1	0.527629	1	0.047619	1	1.32882e-05	1	0.923351	0.481793
177	PDGFC	PDGFRA	1	1	1	1	1	1	1	1	1	1	0.790166	0.63191
178	PDGFA	PDGFRB	1	1	0.777778	1	0.780749	1	0.777778	1	0.780749	1	0.750307	0.562412
179	PDGFB	PDGFRB	1	1	0.166667	1	0.210161	1	0.00731707	1	3.24257e-05	1	0.93373	0.310923
180	PLEKHO2	PDGFRB	1	1	0.166667	1	0.0996801	1	0.00176315	1	2.97625e-12	1	0.843026	0.498063
181	PRL	PRLR	1	1	1	1	1	1	1	1	0.0426548	0.993854	1	1
182	TGFB3	TGFBR1	1	1	1	1	1	1	1	1	0.000160391	1	1	1
183	TGFB2	TGFBR1	1	1	1	1	1	1	1	1	0.285653	1	1	1
184	TGFB1	TGFBR1	1	1	1	1	1	1	1	1	1	1	1	1
185	TGFB2	TGFBR2	1	1	1	1	1	1	1	1	0.285653	1	1	1
186	TGFB3	TGFBR2	1	1	1	1	1	1	1	1	0.000160391	1	1	1
187	TGFB1	TGFBR2	1	1	1	1	1	1	1	1	1	1	1	1
188	TNFSF10	TNFRSF10A	1	1	1	1	1	1	1	1	1	1	1	1
189	TNFSF10	TNFRSF10B	1	1	1	1	1	1	1	1	1	1	1	1
190	TNFSF10	TNFRSF10C	1	1	1	1	1	1	1	1	1	1	0.000441059	0.999897
191	TNFSF10	TNFRSF10D	1	1	1	1	1	1	1	1	1	1	0.915693	0.177407
192	TNFSF11	TNFRSF11A	0.216956	1	1	1	0.581252	1	1	1	0.999731	0.000956098	1	1
193	TNFSF11	TNFRSF11B	0.93076	0.149983	0.990213	0.0459342	0.999644	0.0017433	0.927541	0.210473	0.987544	0.0362057	0.724727	0.544747
194	TNFSF10	TNFRSF11B	1	1	1	1	1	1	1	1	1	1	0.975486	0.0540473
195	TNFSF12	TNFRSF12A	0.938791	1	0.25	1	0.0155383	1	0.027972	1	3.96941e-27	1	1	0.784314
196	TNFSF13B	TNFRSF13B	1	1	1	1	1	1	1	1	1	1	8.36422e-05	1
197	TNFSF13B	TNFRSF13C	1	1	1	1	1	1	1	1	1	1	1.8051e-18	1
198	TNFSF14	TNFRSF14	1	1	1	1	1	1	1	1	0.310136	0.825043	1	1
199	LTA	TNFRSF14	1	1	1	1	1	1	1	1	2.30521e-20	1	1	1
200	TNFSF13B	TNFRSF17	1	1	1	1	1	1	1	1	1	1	0.21886	0.869686
201	TNFSF18	TNFRSF18	1	2.28582e-12	1	1	1	0.467742	1	1	1	0.925926	1	1
202	TNF	TNFRSF1B	0.939407	1	1	1	0.205341	1	1	1	1.60992e-12	1	1	1
203	LTA	TNFRSF1B	0.714793	1	1	1	0.00030525	1	1	1	3.47913e-20	1	1	1
204	TNFSF4	TNFRSF4	1	1	0.510916	1	9.5835e-07	1	1	1	1	1	1.81658e-21	1
205	TNFSF8	TNFRSF8	4.15906e-05	0.999998	0.999976	0.00042713	0.097454	0.96947	1	9.87817e-18	0.999819	0.0020436	3.6503e-10	1
206	TNFSF9	TNFRSF9	0.642756	1	1.32031e-09	1	2.46686e-08	1	2.3418e-17	1	1.46016e-18	1	0.986347	0.100688
207	XCL1	XCR1	1	1	0.962117	0.078204	0.263636	1	1	1	1	1	0.172414	1

## Sheet: inverse pairs
NO.	cytokine	cytokine receptor	01->10	10->01
24	BMP2	BMPR1B	2.00718e-19	1
23	BMP7	BMPR1B	5.35161e-07	1
131	IL20	IL20RA	0.000149517	0.999987
136	IL22	IL22RA2	0.00297498	0.999801
125	IL1B	IL1R2	0.994115	0.0299123
113	IL12A	IL12RB1	0.99981	0.00141321
205	TNFSF8	TNFRSF8	1	9.87817e-18
32	CCL2	CCR2	1	2.0803e-06
73	FLT3LG	FLT3	1	4.09731e-06
62	CXCL11	CXCR3	1	2.58292e-05
111	IL12B	IL12RB1	1	0.000131091
64	CXCL13	CXCR5	1	0.000381176
74	VEGFC	FLT4	1	0.0284858
