# Supplementary material for: Identification of Alternatively-Activated Pathways between Primary Breast Cancer and Liver Metastatic Cancer Using Microarray Data
Source: Genes (Basel). 2019 Sep 25;10(10):753. doi: 10.3390/genes10100753 (PMC6826985; doi:10.3390/genes10100753)
Supplement: Supplementary file 1 [file genes-10-00753-s001.zip › figures and tables final/supplenmental table s1.csv]

KEGG NAME	p value_primary cancer	fisher_statistic_primary cancer	p value_metastasis cancer	fisher_statistic_metastasis cancer
KEGG_GLYCOLYSIS_GLUCONEOGENESIS	0.909891972	0.540663245	0.34240906	1.166040136
KEGG_CITRATE_CYCLE_TCA_CYCLE	0.931871268	0.367583302	0.993029778	0.307069605
KEGG_PENTOSE_PHOSPHATE_PATHWAY	0.916857524	0.398270657	0.889175198	0.614657688
KEGG_PENTOSE_AND_GLUCURONATE_INTERCONVERSIONS	0.387555512	1.595376739	0.37989375	1.36722226
KEGG_FRUCTOSE_AND_MANNOSE_METABOLISM	1	0	0.347173209	1.230656573
KEGG_GALACTOSE_METABOLISM	0.399782042	1.367544386	0.734455755	0.819884247
KEGG_ASCORBATE_AND_ALDARATE_METABOLISM	0.279748673	2.127576935	0.3981465	1.406220105
KEGG_FATTY_ACID_METABOLISM	0.969292584	0.280935932	0.432743488	1.127935269
KEGG_STEROID_BIOSYNTHESIS	1	0	0.925506759	0.447104188
KEGG_PRIMARY_BILE_ACID_BIOSYNTHESIS	0.775036706	0.683235663	0.002675534	4.928759884
KEGG_STEROID_HORMONE_BIOSYNTHESIS	0.903128566	0.502917201	4.03E-05	3.704846609
KEGG_OXIDATIVE_PHOSPHORYLATION	0.884791719	0.675003419	0.999999998	0.172687787
KEGG_PURINE_METABOLISM	0.884953155	0.712103431	0.907353921	0.788396812
KEGG_PYRIMIDINE_METABOLISM	0.972157093	0.454154645	0.992622438	0.545145661
KEGG_ALANINE_ASPARTATE_AND_GLUTAMATE_METABOLISM	0.336869675	1.418546399	0.156562115	1.555308031
KEGG_GLYCINE_SERINE_AND_THREONINE_METABOLISM	0.949467649	0.329488469	0.001337028	3.225248428
KEGG_CYSTEINE_AND_METHIONINE_METABOLISM	1	0	0.747338794	0.819804509
KEGG_VALINE_LEUCINE_AND_ISOLEUCINE_DEGRADATION	0.910543672	0.489987668	0.97292347	0.505789042
KEGG_VALINE_LEUCINE_AND_ISOLEUCINE_BIOSYNTHESIS	1	0	1	0
KEGG_LYSINE_DEGRADATION	0.903128566	0.502917201	0.858461957	0.713756445
KEGG_ARGININE_AND_PROLINE_METABOLISM	0.845139655	0.637145148	0.124777224	1.478051085
KEGG_HISTIDINE_METABOLISM	0.699244758	0.831751753	0.157248336	1.641570745
KEGG_TYROSINE_METABOLISM	0.895142203	0.516545604	0.035583817	1.904565259
KEGG_PHENYLALANINE_METABOLISM	0.455417904	1.367295854	0.304368334	1.476781092
KEGG_TRYPTOPHAN_METABOLISM	0.966075431	0.289469433	0.084926283	1.724395805
KEGG_BETA_ALANINE_METABOLISM	0.265762677	1.795497697	0.154275813	1.790579879
KEGG_TAURINE_AND_HYPOTAURINE_METABOLISM	1	0	0.009235374	7.388062497
KEGG_SELENOAMINO_ACID_METABOLISM	1	0	0.979634082	0.368666007
KEGG_GLUTATHIONE_METABOLISM	0.903128566	0.502917201	0.999048671	0.272721061
KEGG_STARCH_AND_SUCROSE_METABOLISM	0.656294288	0.896775928	0.054379496	1.847874874
KEGG_N_GLYCAN_BIOSYNTHESIS	0.551720412	1.03446169	0.999872506	0.193706254
KEGG_OTHER_GLYCAN_DEGRADATION	0.751501057	0.735849478	1	0
KEGG_O_GLYCAN_BIOSYNTHESIS	0.71985572	0.797033864	0.806190159	0.737781671
KEGG_AMINO_SUGAR_AND_NUCLEOTIDE_SUGAR_METABOLISM	0.984715046	0.232856741	0.991999872	0.409295997
KEGG_GLYCOSAMINOGLYCAN_DEGRADATION	0.292513137	1.689766141	0.728375558	0.81992409
KEGG_GLYCOSAMINOGLYCAN_BIOSYNTHESIS_CHONDROITIN_SULFATE	0.00653822	4.429310284	0.94341642	0.460970206
KEGG_GLYCOSAMINOGLYCAN_BIOSYNTHESIS_KERATAN_SULFATE	0.751501057	0.735849478	0.991581721	0.189081892
KEGG_GLYCOSAMINOGLYCAN_BIOSYNTHESIS_HEPARAN_SULFATE	0.186980281	1.916029809	0.865827625	0.647057881
KEGG_GLYCEROLIPID_METABOLISM	0.117620402	1.813893273	0.649602116	0.922417407
KEGG_INOSITOL_PHOSPHATE_METABOLISM	0.957017902	0.397863801	0.72391084	0.864055786
KEGG_GLYCOSYLPHOSPHATIDYLINOSITOL_GPI_ANCHOR_BIOSYNTHESIS	0.908153013	0.415615626	0.984358227	0.351084651
KEGG_GLYCEROPHOSPHOLIPID_METABOLISM	0.105824295	1.653973268	0.151197855	1.343799289
KEGG_ETHER_LIPID_METABOLISM	0.00442682	3.658750569	0.884249082	0.641343871
KEGG_ARACHIDONIC_ACID_METABOLISM	0.518071593	1.063327335	0.00131002	2.468280484
KEGG_LINOLEIC_ACID_METABOLISM	0.699244758	0.831751753	1.00E-05	6.346434549
KEGG_ALPHA_LINOLENIC_ACID_METABOLISM	0.163653476	2.394450565	0.246592541	1.641002614
KEGG_SPHINGOLIPID_METABOLISM	0.03713992	2.487380533	0.684616403	0.885494391
KEGG_GLYCOSPHINGOLIPID_BIOSYNTHESIS_LACTO_AND_NEOLACTO_SERIES	0.207107049	1.824585737	0.279825222	1.384661274
KEGG_GLYCOSPHINGOLIPID_BIOSYNTHESIS_GLOBO_SERIES	0.352228124	1.740529314	0.772605645	0.737955507
KEGG_GLYCOSPHINGOLIPID_BIOSYNTHESIS_GANGLIO_SERIES	0.140263794	2.612451235	0.816809887	0.670767016
KEGG_PYRUVATE_METABOLISM	0.974841058	0.265291153	0.879150742	0.678127355
KEGG_GLYOXYLATE_AND_DICARBOXYLATE_METABOLISM	1	0	0.670152178	0.894574582
KEGG_PROPANOATE_METABOLISM	0.292505223	1.532233956	0.983609376	0.393145243
KEGG_BUTANOATE_METABOLISM	0.949467649	0.329488469	0.064890679	1.883978934
KEGG_ONE_CARBON_POOL_BY_FOLATE	1	0	0.883550011	0.567493547
KEGG_RIBOFLAVIN_METABOLISM	0.163653476	2.394450565	0.853474315	0.614827793
KEGG_NICOTINATE_AND_NICOTINAMIDE_METABOLISM	1	0	0.350143791	1.325280998
KEGG_PANTOTHENATE_AND_COA_BIOSYNTHESIS	1	0	0.19242806	1.84618655
KEGG_FOLATE_BIOSYNTHESIS	1	0	0.832866712	0.61491279
KEGG_RETINOL_METABOLISM	0.98974185	0.212098636	1.29E-08	5.655049139
KEGG_PORPHYRIN_AND_CHLOROPHYLL_METABOLISM	0.931871268	0.367583302	0.835898613	0.702596209
KEGG_TERPENOID_BACKBONE_BIOSYNTHESIS	1	0	0.943622905	0.409819929
KEGG_LIMONENE_AND_PINENE_DEGRADATION	0.50142168	1.594974365	0.646835863	0.984113575
KEGG_NITROGEN_METABOLISM	0.346357815	1.511692819	0.010209322	2.9573345
KEGG_SULFUR_METABOLISM	0.206747718	2.735745866	0.783767828	0.70285896
KEGG_AMINOACYL_TRNA_BIOSYNTHESIS	1	0	0.998754628	0.280537153
KEGG_METABOLISM_OF_XENOBIOTICS_BY_CYTOCHROME_P450	0.949298277	0.415220497	0.009316896	2.08704097
KEGG_DRUG_METABOLISM_CYTOCHROME_P450	0.709028024	0.831523357	0.000169552	2.89930731
KEGG_DRUG_METABOLISM_OTHER_ENZYMES	0.819813177	0.637391618	0.023426892	2.174683673
KEGG_BIOSYNTHESIS_OF_UNSATURATED_FATTY_ACIDS	0.518734965	1.196231825	0.98211334	0.307223098
KEGG_ABC_TRANSPORTERS	0.917424032	0.477704589	3.38E-05	3.632017051
KEGG_RIBOSOME	0.226403043	1.391219954	0.999999999	0.070908169
KEGG_RNA_DEGRADATION	0.994896533	0.183456338	0.999974878	0.200139719
KEGG_RNA_POLYMERASE	0.924737596	0.382313249	0.966326101	0.446859489
KEGG_BASAL_TRANSCRIPTION_FACTORS	0.954258533	0.318483257	0.999974714	0.081813637
KEGG_DNA_REPLICATION	0.85669221	0.579319976	0.999901661	0.148741208
KEGG_SPLICEOSOME	1	0	1	0.077087893
KEGG_PROTEASOME	0.983112879	0.238694946	0.999999173	0.061305242
KEGG_PROTEIN_EXPORT	0.87618498	0.478057483	0.999229088	0.122829431
KEGG_PPAR_SIGNALING_PATHWAY	0.243062124	1.393774978	0.042684153	1.622010952
KEGG_BASE_EXCISION_REPAIR	0.819813177	0.637391618	0.974445818	0.455030119
KEGG_NUCLEOTIDE_EXCISION_REPAIR	0.983112879	0.238694946	0.999985338	0.125791065
KEGG_MISMATCH_REPAIR	0.887916908	0.455261116	0.999452174	0.116970128
KEGG_HOMOLOGOUS_RECOMBINATION	0.426055905	1.30530067	0.614180761	0.956742259
KEGG_NON_HOMOLOGOUS_END_JOINING	0.665076392	0.956757926	0.3981465	1.406220105
KEGG_MAPK_SIGNALING_PATHWAY	0.826549101	0.822401002	0.847796053	0.871145636
KEGG_ERBB_SIGNALING_PATHWAY	0.800051043	0.754400811	0.938258304	0.690719631
KEGG_CALCIUM_SIGNALING_PATHWAY	0.018752539	1.64921968	0.00383935	1.554527718
KEGG_CYTOKINE_CYTOKINE_RECEPTOR_INTERACTION	0.028226115	1.489615953	0.001296945	1.523244387
KEGG_CHEMOKINE_SIGNALING_PATHWAY	0.944333499	0.647063269	0.395696262	1.057991429
KEGG_PHOSPHATIDYLINOSITOL_SIGNALING_SYSTEM	0.238753494	1.369042662	0.524635208	1.013130802
KEGG_NEUROACTIVE_LIGAND_RECEPTOR_INTERACTION	0.14318144	1.258649899	1.56E-08	2.054392749
KEGG_CELL_CYCLE	0.72455304	0.851672304	0.999999644	0.271591382
KEGG_OOCYTE_MEIOSIS	0.929178742	0.596372129	0.998604793	0.490165313
KEGG_P53_SIGNALING_PATHWAY	0.736337531	0.810181912	0.999856799	0.301052229
KEGG_UBIQUITIN_MEDIATED_PROTEOLYSIS	0.995225451	0.383736173	0.999999999	0.204995307
KEGG_SNARE_INTERACTIONS_IN_VESICULAR_TRANSPORT	1	0	0.987111928	0.40942707
KEGG_REGULATION_OF_AUTOPHAGY	0.336869675	1.418546399	0.997702918	0.263114097
KEGG_LYSOSOME	0.987316599	0.433004909	0.999995006	0.339028583
KEGG_ENDOCYTOSIS	0.993854654	0.463845215	0.999918781	0.495730304
KEGG_PEROXISOME	0.977587614	0.397456394	0.510597695	1.02136552
KEGG_MTOR_SIGNALING_PATHWAY	0.811954058	0.682805205	0.999961239	0.175196463
KEGG_APOPTOSIS	0.985889128	0.366727514	0.999665883	0.38515656
KEGG_CARDIAC_MUSCLE_CONTRACTION	0.419014032	1.155464584	0.313871165	1.175017372
KEGG_VASCULAR_SMOOTH_MUSCLE_CONTRACTION	0.311903235	1.210258644	0.765818193	0.871223843
KEGG_WNT_SIGNALING_PATHWAY	0.277330319	1.207626289	0.987796239	0.650864581
KEGG_DORSO_VENTRAL_AXIS_FORMATION	0.629814477	0.956728668	0.973565571	0.388097964
KEGG_NOTCH_SIGNALING_PATHWAY	0.590394669	0.981269211	0.993629398	0.398201339
KEGG_HEDGEHOG_SIGNALING_PATHWAY	0.553911106	1.017918986	0.006086539	2.114696011
KEGG_TGF_BETA_SIGNALING_PATHWAY	0.007471408	2.220152215	0.952763308	0.662620739
KEGG_AXON_GUIDANCE	0.914497174	0.652354171	0.315194026	1.116713671
KEGG_VEGF_SIGNALING_PATHWAY	0.908114912	0.578748897	0.670669788	0.916241773
KEGG_FOCAL_ADHESION	0.023377866	1.594861704	0.999535323	0.558110228
KEGG_ECM_RECEPTOR_INTERACTION	0.000397748	2.79933841	0.920553934	0.713185389
KEGG_CELL_ADHESION_MOLECULES_CAMS	0.159279427	1.35857991	0.01594929	1.512451015
KEGG_ADHERENS_JUNCTION	0.513311306	1.046715472	0.99966812	0.355899321
KEGG_TIGHT_JUNCTION	0.827076701	0.760624978	0.772489078	0.873896833
KEGG_GAP_JUNCTION	0.090411297	1.622072393	0.968979723	0.632338044
KEGG_COMPLEMENT_AND_COAGULATION_CASCADES	0.587579952	0.972893896	1.69E-07	3.713836362
KEGG_ANTIGEN_PROCESSING_AND_PRESENTATION	0.158928342	1.49828678	0.965456248	0.624261953
KEGG_RENIN_ANGIOTENSIN_SYSTEM	0.751501057	0.735849478	0.610523425	0.984106531
KEGG_TOLL_LIKE_RECEPTOR_SIGNALING_PATHWAY	0.274495933	1.270012762	0.999831026	0.393149494
KEGG_NOD_LIKE_RECEPTOR_SIGNALING_PATHWAY	0.605071858	0.956640655	0.310649805	1.197650504
KEGG_RIG_I_LIKE_RECEPTOR_SIGNALING_PATHWAY	0.736337531	0.810181912	0.919514464	0.687909375
KEGG_CYTOSOLIC_DNA_SENSING_PATHWAY	0.443139989	1.167364207	0.817541459	0.772716495
KEGG_JAK_STAT_SIGNALING_PATHWAY	0.8125951	0.789746473	0.293971773	1.119496237
KEGG_HEMATOPOIETIC_CELL_LINEAGE	0.269925307	1.294920645	0.004302063	1.851840636
KEGG_NATURAL_KILLER_CELL_MEDIATED_CYTOTOXICITY	0.719331105	0.861024144	0.755144576	0.883794612
KEGG_T_CELL_RECEPTOR_SIGNALING_PATHWAY	0.991154167	0.381058615	0.541981994	0.997407378
KEGG_B_CELL_RECEPTOR_SIGNALING_PATHWAY	0.999234118	0.134182078	0.870404544	0.759587908
KEGG_FC_EPSILON_RI_SIGNALING_PATHWAY	0.977587614	0.397456394	0.510597695	1.02136552
KEGG_FC_GAMMA_R_MEDIATED_PHAGOCYTOSIS	0.332710496	1.212539591	0.993762847	0.537629628
KEGG_LEUKOCYTE_TRANSENDOTHELIAL_MIGRATION	0.289267589	1.236459316	0.480578828	1.03088288
KEGG_INTESTINAL_IMMUNE_NETWORK_FOR_IGA_PRODUCTION	0.023165168	2.40011452	0.426433916	1.111439201
KEGG_CIRCADIAN_RHYTHM_MAMMAL	1	0	0.321237895	1.640718925
KEGG_LONG_TERM_POTENTIATION	0.403021697	1.175817605	0.919514464	0.687909375
KEGG_NEUROTROPHIN_SIGNALING_PATHWAY	0.94439048	0.590781294	0.999728011	0.460584248
KEGG_LONG_TERM_DEPRESSION	0.15806795	1.540917149	0.631096939	0.942021064
KEGG_OLFACTORY_TRANSDUCTION	0.05071593	1.653066003	0.734671816	0.89117469
KEGG_TASTE_TRANSDUCTION	0.05188073	2.132169558	0.030159396	1.873319245
KEGG_REGULATION_OF_ACTIN_CYTOSKELETON	0.850650506	0.782081997	0.996699233	0.63923684
KEGG_INSULIN_SIGNALING_PATHWAY	0.797262909	0.79592662	0.99990153	0.444894076
KEGG_GNRH_SIGNALING_PATHWAY	0.815065647	0.751390558	0.689513377	0.913339082
KEGG_PROGESTERONE_MEDIATED_OOCYTE_MATURATION	0.985889128	0.366727514	0.999070275	0.426377607
KEGG_MELANOGENESIS	0.450364773	1.087809017	0.390580321	1.085993421
KEGG_ADIPOCYTOKINE_SIGNALING_PATHWAY	0.945216378	0.477351218	0.849472099	0.768107931
KEGG_TYPE_II_DIABETES_MELLITUS	0.590394669	0.981269211	0.480656763	1.066326792
KEGG_TYPE_I_DIABETES_MELLITUS	0.012867652	2.701039015	0.671862161	0.901883946
KEGG_MATURITY_ONSET_DIABETES_OF_THE_YOUNG	1	0	0.000740322	4.315329459
KEGG_ALDOSTERONE_REGULATED_SODIUM_REABSORPTION	0.53167482	1.06328451	0.498408868	1.054564671
KEGG_VASOPRESSIN_REGULATED_WATER_REABSORPTION	0.9861653	0.22729654	0.998155983	0.3230243
KEGG_PROXIMAL_TUBULE_BICARBONATE_RECLAMATION	0.60404569	1.007152693	0.595007917	0.98409948
KEGG_ALZHEIMERS_DISEASE	0.790843987	0.808147818	0.999999998	0.247711551
KEGG_PARKINSONS_DISEASE	0.933047974	0.590182284	0.999999996	0.17813223
KEGG_AMYOTROPHIC_LATERAL_SCLEROSIS_ALS	0.69375151	0.850064505	0.877963368	0.711536621
KEGG_HUNTINGTONS_DISEASE	0.966978561	0.579289029	0.999998883	0.377038471
KEGG_PRION_DISEASES	0.403651079	1.276438151	0.538400534	1.025185662
KEGG_VIBRIO_CHOLERAE_INFECTION	0.881396881	0.584963553	0.981590458	0.514000989
KEGG_EPITHELIAL_CELL_SIGNALING_IN_HELICOBACTER_PYLORI_INFECTION	0.858982905	0.647740217	0.948070119	0.638643403
KEGG_PATHOGENIC_ESCHERICHIA_COLI_INFECTION	0.283012312	1.40176015	0.999861843	0.228186223
KEGG_LEISHMANIA_INFECTION	0.040338726	1.956053153	0.999594171	0.344188878
KEGG_PATHWAYS_IN_CANCER	0.569593393	0.980062402	0.996143779	0.707116122
KEGG_COLORECTAL_CANCER	0.997195455	0.164408437	0.999874486	0.277562512
KEGG_RENAL_CELL_CARCINOMA	0.955992089	0.454523968	0.999679451	0.338226094
KEGG_PANCREATIC_CANCER	0.889283766	0.606438096	0.999932674	0.285924515
KEGG_ENDOMETRIAL_CANCER	0.949298277	0.415220497	0.993773501	0.419173449
KEGG_GLIOMA	0.723500226	0.824211282	0.994731208	0.463041869
KEGG_PROSTATE_CANCER	0.987930136	0.357508824	0.998405172	0.455368936
KEGG_THYROID_CANCER	0.757507237	0.735670205	0.999125127	0.188902433
KEGG_BASAL_CELL_CARCINOMA	0.553911106	1.017918986	0.026501743	1.808012098
KEGG_MELANOMA	0.783311962	0.758578645	0.954433906	0.63673581
KEGG_BLADDER_CANCER	0.288527427	1.451149337	0.99366867	0.372116951
KEGG_CHRONIC_MYELOID_LEUKEMIA	0.967293535	0.427267868	0.999877144	0.316298276
KEGG_ACUTE_MYELOID_LEUKEMIA	0.764538373	0.764834972	0.998397827	0.365484808
KEGG_SMALL_CELL_LUNG_CANCER	0.655552433	0.904615399	0.988506656	0.55771356
KEGG_NON_SMALL_CELL_LUNG_CANCER	0.963604215	0.381895603	0.992638437	0.446369442
KEGG_ASTHMA	0.043708064	2.615730833	0.27225592	1.367629057
KEGG_AUTOIMMUNE_THYROID_DISEASE	0.001364462	3.20679504	0.772181602	0.81964482
KEGG_SYSTEMIC_LUPUS_ERYTHEMATOSUS	2.03E-14	5.691661923	0.812044092	0.839926759
KEGG_ALLOGRAFT_REJECTION	0.0043354	3.325678031	0.720600151	0.85136499
KEGG_GRAFT_VERSUS_HOST_DISEASE	0.0043354	3.325678031	0.580663352	0.984085361
KEGG_PRIMARY_IMMUNODEFICIENCY	0.962521474	0.298536266	0.067242451	1.815233663
KEGG_HYPERTROPHIC_CARDIOMYOPATHY_HCM	0.358118639	1.197165017	0.221572961	1.231477377
KEGG_ARRHYTHMOGENIC_RIGHT_VENTRICULAR_CARDIOMYOPATHY_ARVC	0.139949884	1.546833102	0.524635208	1.013130802
KEGG_DILATED_CARDIOMYOPATHY	0.45531319	1.090520032	0.117108521	1.340385616
KEGG_VIRAL_MYOCARDITIS	0.024686506	2.058718186	0.954433906	0.63673581
